# Supplementary material for: Prolonged Extracorporeal Circulation Leads to Inflammation and Higher Expression of Mediators of Vascular Permeability Through Activation of STAT3 Signaling Pathway in Macrophages
Source: Int J Mol Sci. 2024 Nov 19;25(22):12398. doi: 10.3390/ijms252212398 (PMC11594647; doi:10.3390/ijms252212398)
Supplement: Supplementary file 1 [file ijms-25-12398-s001.zip]

Archive with 1 entries (1 files):
- ijms-3207267-supplementary.pdf
